# Supplementary material for: Potential wound healing activity of Quercus infectoria formulation in diabetic rats
Source: PeerJ. 2017 Jul 24;5:e3608. doi: 10.7717/peerj.3608 (PMC5527956; doi:10.7717/peerj.3608)
Supplement: Data S1 [file peerj-05-3608-s001.xlsx]

## Sheet: Standard Control
ABTS assay
concentration (mg/ml)	OD	OD	X	SD	% inhibition
control	0.709	0.711	0.71	0.00141421
2.5	0.005	0.007	0.006	0.00141421	99.1549
2	0.125	0.157	0.141	0.0226274	80.1408
1.5	0.259	0.278	0.2685	0.013435	62.1831
1	0.359	0.402	0.3805	0.0304056	46.4085
0.5	0.514	0.517	0.5155	0.00212132	27.3944

## Sheet: Samples
ABTS assay
concentration	OD	OD	X	SD	% inhibition
control	0.728	0.73	0.729	0.00141421
QiF10	0.028	0.024	0.026	0.00282843	96.4335
extract	0.007	0.012	0.0095	0.00353553	98.6968
Trolox	0.005	0.007	0.006	0.00141421	99.177

## Sheet: solution base
ABTS: 31/10/56
Samples	OD1	OD2	OD3	X	SD	% inhibition
control	0.508	0.504	0.507	0.506333	0.00208167
base for QiF10	0.503	0.509	0.504	0.505333	0.00321455	0.197498
