# Supplementary material for: Potential wound healing activity of Quercus infectoria formulation in diabetic rats
Source: PeerJ. 2017 Jul 24;5:e3608. doi: 10.7717/peerj.3608 (PMC5527956; doi:10.7717/peerj.3608)
Supplement: Data S3 [file peerj-05-3608-s003.xlsx]

## Sheet: Standard Flavanoids
1956-08-29
concentration	OD1	OD2	OD3	X	SD
25	0.01	0.008	0.009	0.009	0.001
40	0.017	0.015	0.013	0.015	0.002
60	0.019	0.031	0.021	0.0236667	0.0064291
80	0.025	0.041	0.031	0.0323333	0.0080829
100	0.035	0.045	0.043	0.041	0.0052915

## Sheet: Samples
OD							y= 0.0004x + 0.0019					catechin equivalence mg.gallic acid/g. extract
Samples	OD1	OD2	OD3	X	SD		Samples	OD1	OD2	OD3		Samples	OD1	OD2	OD3	X	SD
QiF10	0.004	0.005	0.005	0.00466667	0.00057735		QiF10	5.25	7.75	7.75		QiF10	87.5	129.167	129.167	115.278	24.0563
extract	0.007	0.007	0.009	0.00766667	0.0011547		extract	12.75	12.75	17.75		extract	212.5	212.5	295.833	240.278	48.1125
Catechin	0.019	0.025	0.021	0.0216667	0.00305505		Catechin	42.75	57.75	47.75		Catechin	712.5	962.5	795.833	823.611	127.294

## Sheet: base
OD					y= 0.0004x + 0.0019							catechin equivalence mg.gallic acid/g. extract
Sample	OD1	OD2	OD3		Sample	OD1	OD2	OD3	X	SD		Sample	OD1	OD2	OD3	X	SD
Base for QiF10	0	0	-0.001		Base for QiF10	-4.75	-4.75	-7.25	-5.58333	1.44338		Base for QiF10	-79.1667	-79.1667	-120.833	-93.0556	24.0563
