# Supplementary material for: Potential wound healing activity of Quercus infectoria formulation in diabetic rats
Source: PeerJ. 2017 Jul 24;5:e3608. doi: 10.7717/peerj.3608 (PMC5527956; doi:10.7717/peerj.3608)
Supplement: Data S5 [file peerj-05-3608-s005.xlsx]

## Sheet: Preliminary test STZ dose
Dose	Code							Duration
								Day 0			Day 3			Day 5			Day 7
								Weigh	FBS		Weigh	FBS		Weigh	FBS		Weigh	FBS
50 mg/kg	A1
	A2
60 mg/kg	B1
	B2
Dose	Code							Duration
		แรกรับ	1	2	3	4	Day 0			Day 2	Day 3		Day 4	Day 5		Day 6	Day 7: 15/04/57
							Weigh	STZ	FBS	Weigh	Weigh	FBS	Weigh	Weigh	FBS	Weigh	Weigh	FBS
50 mg/kg	A1	254 g	-	-	-	265	265	0.27 ml	96	253	242	427	241	240	358	242	238	345
	A2	251 g	-	-	-	276	276	0.28 ml	94	258	247	391	245	242	414	240	237	492
60 mg/kg	B1	262 g	-	-	-	280	280	0.28 ml	95	268	257	371	263	260	357	252	246	386
	B2	268 g	-	-	-	292	292	0.29 ml	94	268	256	446	248	240	372	235	227	371
																	ขนาดแผล	A1
																		A2
																		B1
																		B2
														Rat1
														96
							day 0	day 3	day 5	day 7
					50 mg/kg
						Rat1	96	427	358	345
						Rat2	94	391	414	492
					60 mg/kg
						Rat3	95	371	357	386
						Rat 4	94	446	372	371
						Weigh
							1	2	3	4	5	6	7	% การลด
							265	253	242	241	240	242	238	5.92885					0	3	5	7
							276	258	247	245	242	240	237	8.13953				Rat1	96	427	358	345
							280	268	257	263	260	252	246	8.20896				Rat2	94	391	414	492
							292	268	256	248	240	235	227	15.2985				Average	95	409	386	418.5

## Sheet: FBS & weigh
DM-induced condition
			Weigh (g)	FBS	Wound size					Weigh	FBS	Wound size
Day 0:	NDM	NDM-1	262	101	-		Day 8:	NDM	NDM1	268	106	-
		NDM2	264	103	-				NDM2	269	104	-
		NDM3	264	97	-				NDM3	270	95	-
		NDM4	263	99	-				NDM4	271	97	-
		NDM5	260	104	-				NDM5	267	111	-		FBS (X)
		NDM6	263	106	-				NDM6	269	104	-			DM-induced condition		Wound treatment
		NDM7	261	100	-				NDM7	268	96	-			Day 0	Day 8	Day 0	Day 3	Day 7	Day 14
		NDM8	261	98	-				NDM8	270	100	-		Diabetes	97.875	392.875	411	425.5	453.5
		X	262.25	101					X	269	101.625			Non-diabetes	101	101.625	99.75	104.25	101	99.25
		SD	1.48805	3.11677					SD	1.30931	5.57898
	DM	DM1	254	96	-			DM	DM1	238	345	-
		DM2	251	95	-				DM2	237	492	-		FBS (SD)
		DM3	262	94	-				DM3	246	386	-			DM-induced condition		Wound treatment
		DM4	268	94	-				DM4	227	371	-			Day 0	Day 8	Day 0	Day 3	Day 7	Day 14
		DM1	259	105	-				DM1	225	385	-		Diabetes	4.25735	44.2604	31.6017	45.1479	76.9264
		DM2	266	100	-				DM2	235	394	-		Non-diabetes	3.11677	5.57898	2.21736	2.87228	2.58199	2.5
		DM3	265	103	-				DM3	236	406	-
		DM4	260	96	-				DM4	241	364	-
		X	260.625	97.875					X	235.625	392.875
		SD	5.90248	4.25735					SD	6.88554	44.2604
Wound treatment: Treatment and Control are in the same animals.
			Weigh	FBS					Weigh	FBS
Day 0:		NDM1	274	102			DM	DM1	233	402
		NDM2	273	101				DM2	219	376
		NDM3	274	97				DM3	225	452
		NDM4	273	99				DM4	206	414
		X	273.5	99.75				X	220.75	411
		SD	0.57735	2.21736				SD	11.3835	31.6017
			Weigh	FBS					Weigh	FBS
Day 3:		NDM1	279	108			DM	DM1		425
		NDM2	278	102				DM2	230	387
		NDM3	276	102				DM3	226	489				Weigh (X)
		NDM4	274	105				DM4	204	401					DM-induced condition		Wound treatment
		X	276.75	104.25				X	220	425.5					Day 0	Day 8	Day 0	Day 3	Day 7	Day 14
		SD	2.21736	2.87228				SD	14	45.1479				Diabetes	260.625	235.625	220.75	220	221
														Non-diabetes	262.25	269	273.5	276.75	284.5	292.75
			Weigh	FBS					Weigh	FBS
Day 7:		NDM1	291	98			DM	DM1		434
		NDM2	290	100				DM2	226	393
		NDM3	279	102				DM3	230	566				weigh (SD)
		NDM4	278	104				DM4	207	421					DM-induced condition		Wound treatment
		X	284.5	101				X	221	453.5					Day 0	Day 8	Day 0	Day 3	Day 7	Day 14
		SD	6.95222	2.58199				SD	12.2882	76.9264				Diabetes	5.90248	6.88554	11.3835	14	12.2882
														Non-diabetes	1.48805	1.30931	0.57735	2.21736	6.95222	2.75379
			Weigh	FBS					Weigh	FBS
Day 14:		NDM1	294	96			DM	DM1	-	-
		NDM2	296	102				DM2	-	-
		NDM3	291	99				DM3	-	-
		NDM4	290	100				DM4	-	-
		X	292.75	99.25				X
		SD	2.75379	2.5				SD

## Sheet: Wound size_DM group
Wounding: NDM group		wound size of each group before starting the experiment											% wound contraction: treatment																Wounding		Wound treatment
																											X		Day 0	Day 4	Day 3	Day 7
Day0_1	treatment	control											Initiation	Day 0	(A-B)	% contraction		Day 0	Day 3	(A-B)	% contraction		Day 0	Day 7	(A-B)	% contraction		Treatment	0	2.90179	24.4821	97.0446
1	0.56	0.56											0.56	0.56	0	0		0.56	0.4	0.16	28.5714		0.56	0.01	0.55	98.2143		Control	0	2.97309	21.7758	58.2341
2	0.56	0.63											0.56	0.5	0.06	10.7143		0.5	0.36	0.14	28		0.5	0.02	0.48	96
3	0.56	0.63											0.56	0.56	0	0		0.56	0.42	0.14	25		0.56	0.02	0.54	96.4286
4	0.56	0.63											0.56	0.56	0	0		0.56	0.4	0.16	28.5714		0.56	0.02	0.54	96.4286	SD		Wounding		Wound treatment
5	0.56	0.63											0.56	0.56	0	0		0.56	0.36	0.2	35.7143		0.56	0.04	0.52	92.8571			Day 0	Day 4	Day 3	Day 7
6	0.56	0.63											0.56	0.56	0	0		0.56	0.42	0.14	25		0.56	0	0.56	100		Treatment		5.39422	8.10344	2.34829
7	0.64	0.64											0.64	0.56	0.08	12.5		0.56	0.49	0.07	12.5		0.56	0.02	0.54	96.4286		Control		5.05174	9.10647	6.59853
8	0.56	0.63											0.56	0.56	0	0		0.56	0.49	0.07	12.5		0.56	0	0.56	100
X	0.57	0.6225														2.90179					24.4821					97.0446
SD	0.0282843	0.0254951														5.39422					8.10344					2.34829
Staring of intervention													% wound contraction: Control
Day0_1	treatment	control		Day 3_1	treatment	control		Day 7_1	treatment	control			Initiation	Day 0	(A-B)	% contraction		Day 0	Day 3	(A-B)	% contraction		Day 0	Day 7	(A-B)	% contraction
1	0.56	0.56		1	0.4	0.49		1	0.01	0.28			0.56	0.56	0	0		0.56	0.49	0.07	12.5		0.56	0.28	0.28	50
2	0.5	0.63		2	0.36	0.49		2	0.02	0.28			0.63	0.63	0	0		0.63	0.49	0.14	22.2222		0.63	0.28	0.35	55.5556
3	0.56	0.63		3	0.42	0.5		3	0.02	0.28			0.63	0.63	0	0		0.63	0.5	0.13	20.6349		0.63	0.28	0.35	55.5556
4	0.56	0.63		4	0.4	0.49		4	0.02	0.25			0.63	0.63	0	0		0.63	0.49	0.14	22.2222		0.63	0.25	0.38	60.3175
5	0.56	0.56		5	0.36	0.49		5	0.04	0.28			0.63	0.56	0.07	11.1111		0.56	0.49	0.07	12.5		0.56	0.28	0.28	50
6	0.56	0.63		6	0.42	0.4		6	0	0.24			0.63	0.63	0	0		0.63	0.4	0.23	36.5079		0.63	0.24	0.39	61.9048
7	0.56	0.63		7	0.49	0.42		7	0.02	0.2			0.64	0.63	0.01	1.5625		0.63	0.42	0.21	33.3333		0.63	0.2	0.43	68.254
8	0.56	0.56		8	0.49	0.48		8	0	0.2			0.63	0.56	0.07	11.1111		0.56	0.48	0.08	14.2857		0.56	0.2	0.36	64.2857
X	0.5525	0.60375		X	0.4175	0.47		X	0.01625	0.25125						2.97309					21.7758					58.2341
SD	0.0212132	0.0362284		SD	0.0503559	0.0377964		SD	0.0130247	0.0352288						5.05174					9.10647					6.59853

## Sheet: Wound size_NDM group
Wounding: NDM group		wound size of each group before starting the experiment															% wound contraction: Treatment																							Wounding		Wound treatment
																																						X		Day 0	Day 4	Day 3	Day 7	Day 14
initiation	treatment	control															Initiation	Day 0	(A-B)	% contraction		Day 0	Day 3	(A-B)	% contraction		Day 0	Day 7	(A-B)	% contraction		Day 0	Day 14	(A-B)	% contraction				Treatment	0	2.05487	60.0216	81.445	86.5321
1	0.63	0.7															0.63	0.63	0	0		0.63	0.24	0.39	61.9048		0.63	0.16	0.47	74.6032		0.63	0.12	0.51	80.9524				Control	0	3.7004	67.399	77.5225	81.8068
2	0.63	0.7															0.63	0.6	0.03	4.7619		0.6	0.28	0.32	53.3333		0.6	0.09	0.51	85		0.6	0.09	0.51	85
3	0.56	0.9															0.56	0.6	-0.04	-7.14286		0.6	0.24	0.36	60		0.6	0.12	0.48	80		0.6	0.09	0.51	85
4	0.56	0.8															0.56	0.56	0	0		0.56	0.28	0.28	50		0.56	0.1	0.46	82.1429		0.56	0.12	0.44	78.5714			SD		Wounding		Wound treatment
5	0.69	0.7															0.69	0.63	0.06	8.69565		0.63	0.18	0.45	71.4286		0.63	0.14	0.49	77.7778		0.63	0.12	0.51	80.9524					Day 0	Day 4	Day 3	Day 7	Day 14
6	0.7	0.72															0.7	0.69	0.01	1.42857		0.69	0.3	0.39	56.5217		0.69	0.09	0.6	86.9565		0.69	0.06	0.63	91.3043				Treatment		5.25338	7.93856	4.02288	6.65191
7	0.69	0.7															0.69	0.63	0.06	8.69565		0.63	0.28	0.35	55.5556		0.63	0.1	0.53	84.127		0.63	0.02	0.61	96.8254				Control		4.3732	9.88806	3.38845	4.19302
8	0.63	0.7															0.63	0.63	0	0		0.63	0.18	0.45	71.4286		0.63	0.12	0.51	80.9524		0.63	0.04	0.59	93.6508
X	0.63625	0.74														X				2.05487					60.0216					81.445					86.5321
SD	0.0555331	0.07329														SD				5.25338					7.93856					4.02288					6.65191
Staring of intervention																	% wound contraction: Control
Day0	treatment	control		Day 3	treatment	control		Day 7	treatment	control		Day 14	treatment	control			Initiation	Day 0	(A-B)	% contraction		Day 0	Day 3	(A-B)	% contraction		Day 0	Day 7	(A-B)	% contraction		Day 0	Day 14	(A-B)	% contraction
1	0.63	0.69		1	0.24	0.24		1	0.16	0.12		1	0.12	0.09			0.7	0.69	0.01	1.42857		0.69	0.24	0.45	65.2174		0.69	0.12	0.57	82.6087		0.69	0.09	0.6	86.9565
2	0.6	0.7		2	0.28	0.3		2	0.09	0.18		2	0.09	0.12			0.7	0.7	0	0		0.7	0.3	0.4	57.1429		0.7	0.18	0.52	74.2857		0.7	0.12	0.58	82.8571
3	0.6	0.8		3	0.24	0.36		3	0.12	0.2		3	0.09	0.12			0.9	0.8	0.1	11.1111		0.8	0.36	0.44	55		0.8	0.2	0.6	75		0.8	0.12	0.68	85
4	0.56	0.72		4	0.28	0.1		4	0.1	0.16		4	0.12	0.12			0.8	0.72	0.08	10		0.72	0.1	0.62	86.1111		0.72	0.16	0.56	77.7778		0.72	0.12	0.6	83.3333
5	0.63	0.69		5	0.18	0.2		5	0.14	0.12		5	0.12	0.16			0.7	0.69	0.01	1.42857		0.69	0.2	0.49	71.0145		0.69	0.12	0.57	82.6087		0.69	0.16	0.53	76.8116
6	0.69	0.7		6	0.3	0.24		6	0.09	0.16		6	0.06	0.18			0.72	0.7	0.02	2.77778		0.7	0.24	0.46	65.7143		0.7	0.16	0.54	77.1429		0.7	0.18	0.52	74.2857
7	0.63	0.7		7	0.28	0.18		7	0.1	0.18		7	0.02	0.12			0.7	0.7	0	0		0.7	0.18	0.52	74.2857		0.7	0.18	0.52	74.2857		0.7	0.12	0.58	82.8571
8	0.63	0.68		8	0.18	0.24		8	0.12	0.16		8	0.04	0.12			0.7	0.68	0.02	2.85714		0.68	0.24	0.44	64.7059		0.68	0.16	0.52	76.4706		0.68	0.12	0.56	82.3529
X	0.62125	0.71		X	0.2475	0.2325		X	0.115	0.16		X	0.0825	0.12875		X				3.7004					67.399					77.5225					81.8068
SD	0.0372012	0.0381725		SD	0.0465219	0.0777817		SD	0.0250713	0.0282843		SD	0.0388219	0.0279987		SD				4.3732					9.88806					3.38845					4.19302
	0.00252818				0.334116				0.0177623

## Sheet: Control DM and NDM
Control: DM Group
	% wound contraction: Control
	Initiation	Day 0	(A-B)	% contraction		Day 0	Day 3	(A-B)	% contraction		Day 0	Day 7	(A-B)	% contraction
	0.56	0.56	0	0		0.56	0.49	0.07	12.5		0.56	0.28	0.28	50
	0.63	0.63	0	0		0.63	0.49	0.14	22.2222		0.63	0.28	0.35	55.5556
	0.63	0.63	0	0		0.63	0.5	0.13	20.6349		0.63	0.28	0.35	55.5556
	0.63	0.63	0	0		0.63	0.49	0.14	22.2222		0.63	0.25	0.38	60.3175
	0.63	0.56	0.07	11.1111		0.56	0.49	0.07	12.5		0.56	0.28	0.28	50
	0.63	0.63	0	0		0.63	0.4	0.23	36.5079		0.63	0.24	0.39	61.9048
	0.64	0.63	0.01	1.5625		0.63	0.42	0.21	33.3333		0.63	0.2	0.43	68.254
	0.63	0.56	0.07	11.1111		0.56	0.48	0.08	14.2857		0.56	0.2	0.36	64.2857
X				2.97309					21.7758					58.2341
SD				5.05174					9.10647					6.59853
Control: NDM group
	% wound contraction: Control
	Initiation	Day 0	(A-B)	% contraction		Day 0	Day 3	(A-B)	% contraction		Day 0	Day 7	(A-B)	% contraction		Day 0	Day 14	(A-B)	% contraction
	0.7	0.69	0.01	1.42857		0.69	0.24	0.45	65.2174		0.69	0.12	0.57	82.6087		0.69	0.09	0.6	86.9565
	0.7	0.7	0	0		0.7	0.3	0.4	57.1429		0.7	0.18	0.52	74.2857		0.7	0.12	0.58	82.8571
	0.9	0.8	0.1	11.1111		0.8	0.36	0.44	55		0.8	0.2	0.6	75		0.8	0.12	0.68	85
	0.8	0.72	0.08	10		0.72	0.1	0.62	86.1111		0.72	0.16	0.56	77.7778		0.72	0.12	0.6	83.3333
	0.7	0.69	0.01	1.42857		0.69	0.2	0.49	71.0145		0.69	0.12	0.57	82.6087		0.69	0.16	0.53	76.8116
	0.72	0.7	0.02	2.77778		0.7	0.24	0.46	65.7143		0.7	0.16	0.54	77.1429		0.7	0.18	0.52	74.2857
	0.7	0.7	0	0		0.7	0.18	0.52	74.2857		0.7	0.18	0.52	74.2857		0.7	0.12	0.58	82.8571
	0.7	0.68	0.02	2.85714		0.68	0.24	0.44	64.7059		0.68	0.16	0.52	76.4706		0.68	0.12	0.56	82.3529
X				3.7004					67.399					77.5225					81.8068
SD				4.3732					9.88806					3.38845					4.19302
														0.000303672
X
	Wounding		Wound treatment
	Day 0	Day 4	Day 3	Day 7	Day 14
DM	0	2.97309	21.7758	58.2341
NDM	0	3.7004	67.399	77.5225	81.8068
SD
	Wounding		Wound treatment
	Day 0	Day 4	Day 3	Day 7	Day 14
DM		5.05174	9.10647	6.59853
NDM		4.3732	9.88806	3.38845	4.19302
